# Supplementary material for: Evaluation of Selected Pro- and Anti-Inflammatory Adipokines in Colostrum from Mothers with Gestational Diabetes Mellitus
Source: Int J Mol Sci. 2024 Dec 24;26(1):40. doi: 10.3390/ijms26010040 (PMC11719563; doi:10.3390/ijms26010040)
Supplement: Supplementary file 1 [file ijms-26-00040-s001.zip]

Archive with 1 entries (1 files):
- ijms-3331303-supplementary.pdf
